# Supplementary material for: UBE2L3, a Partner of MuRF1/TRIM63, Is Involved in the Degradation of Myofibrillar Actin and Myosin
Source: Cells. 2021 Aug 3;10(8):1974. doi: 10.3390/cells10081974 (PMC8392593; doi:10.3390/cells10081974)
Supplement: Supplementary file 1 [file cells-10-01974-s001.zip]

Archive with 1 entries (1 files):
- cells-1185987-supplementary.pdf
